# Supplementary material for: Adverse Events in Isotretinoin Therapy: A Single-Arm Meta-Analysis
Source: Int J Environ Res Public Health. 2022 May 26;19(11):6463. doi: 10.3390/ijerph19116463 (PMC9180136; doi:10.3390/ijerph19116463)
Supplement: Supplementary file 1 [file ijerph-19-06463-s001.zip]

Archive with 1 entries (1 files):
- ijerph-1690260-supplementary.pdf
